# Supplementary material for: Polyphenol-Enriched Extracts from Leaves of Mediterranean Plants as Natural Inhibitors of Monoamine Oxidase (MAO)-A and MAO-B Enzymes
Source: Nutrients. 2025 Dec 20;18(1):22. doi: 10.3390/nu18010022 (PMC12787569; doi:10.3390/nu18010022)
Supplement: Supplementary file 1 [file nutrients-18-00022-s001.zip]

Archive with 1 entries (1 files):
- nutrients-4030257-supplementary.pdf
